# Supplementary material for: Human keratinocyte-derived extracellular vesicles activate the MAPKinase pathway and promote cell migration and proliferation in vitro
Source: Inflamm Regen. 2021 Feb 2;41:4. doi: 10.1186/s41232-021-00154-x (PMC7852286; doi:10.1186/s41232-021-00154-x)
Supplement: Supplementary file 4 — Additional file 4: Supplementary Table 1. HaCaT extracellular vesicle unique proteins identified by comparison against Vesiclepedia. [file 41232_2021_154_MOESM4_ESM.csv]

Gene Name	Uniprot Accession Number	Protein Name
ADGRG6	Q86SQ4	Adhesion G-protein coupled receptor G6
AARS1	P49588	Alanine--tRNA ligase, cytoplasmic
ABHD17A	Q96GS6	Alpha/beta hydrolase domain-containing protein 17A
ABHD17B	Q5VST6	Alpha/beta hydrolase domain-containing protein 17B
ABHD17C	Q6PCB6	Alpha/beta hydrolase domain-containing protein 17C
ABRAXAS2	Q15018	BRISC complex subunit Abraxas 2
ACKR3	P25106	Atypical chemokine receptor 3
ACOT2	P49753	Acyl-coenzyme A thioesterase 2, mitochondrial
ACOT8	O14734	Acyl-coenzyme A thioesterase 8
ACP3	P15309	Prostatic acid phosphatase
ADAM19	Q9H013	Disintegrin and metalloproteinase domain-containing protein 19
ADAM28	Q9UKQ2	Disintegrin and metalloproteinase domain-containing protein 28
ADGRE2	Q9UHX3	Adhesion G protein-coupled receptor E2
ADGRE5	P48960	Adhesion G protein-coupled receptor E5
ADGRG1	Q9Y653	Adhesion G-protein coupled receptor G1
ADIRF	Q15847	Adipogenesis regulatory factor
ADPRS	Q9NX46	ADP-ribose glycohydrolase ARH3
ADSS2	P30520	Adenylosuccinate synthetase isozyme 2
AFDN	P55196	Afadin
AFF1	P51825	AF4/FMR2 family member 1
AGAP1	Q9UPQ3	Arf-GAP with GTPase, ANK repeat and PH domain-containing protein 1
AGGF1	Q8N302	Angiogenic factor with G patch and FHA domains 1
AGO2	Q9UKV8	Protein argonaute-2
AKAP8L	Q9ULX6	A-kinase anchor protein 8-like
ALG11	Q2TAA5	GDP-Man:Man(3)GlcNAc(2)-PP-Dol alpha-1,2-mannosyltransferase
ALPG	P10696	Alkaline phosphatase, germ cell type
AMOTL1	Q8IY63	Angiomotin-like protein 1
ANAPC11	Q9NYG5	Anaphase-promoting complex subunit 11
ANKMY2	Q8IV38	Ankyrin repeat and MYND domain-containing protein 2
AP1AR	Q63HQ0	AP-1 complex-associated regulatory protein
AP3M2	P53677	AP-3 complex subunit mu-2
AP4S1	Q9Y587	AP-4 complex subunit sigma-1
APH1B	Q8WW43	Gamma-secretase subunit APH-1B
APMAP	Q9HDC9	Adipocyte plasma membrane-associated protein
ARFGAP2	Q8N6H7	ADP-ribosylation factor GTPase-activating protein 2
ARHGAP45	Q92619	Rho GTPase-activating protein 45
ARHGEF39	Q8N4T4	Rho guanine nucleotide exchange factor 39
ARL6IP4	Q66PJ3	ADP-ribosylation factor-like protein 6-interacting protein 4
ARMH3	Q5T2E6	Armadillo-like helical domain-containing protein 3
ARMT1	Q9H993	Damage-control phosphatase ARMT1
ASNSD1	Q9NWL6	Asparagine synthetase domain-containing protein 1
ATG101	Q9BSB4	Autophagy-related protein 101
ATG5	Q9H1Y0	Autophagy protein 5
ATP5F1A	P25705	ATP synthase subunit alpha, mitochondrial
ATP5F1B	P06576	ATP synthase subunit beta, mitochondrial
ATP5F1C	P36542	ATP synthase subunit gamma, mitochondrial
ATP5F1D	P30049	ATP synthase subunit delta, mitochondrial
ATP5ME	P56385	ATP synthase subunit e, mitochondrial
ATP5MG	O75964	ATP synthase subunit g, mitochondrial
ATP5PB	P24539	ATP synthase F(0) complex subunit B1, mitochondrial
ATP5PD	O75947	ATP synthase subunit d, mitochondrial
ATP5PF	P18859	ATP synthase-coupling factor 6, mitochondrial
ATP5PO	P48047	ATP synthase subunit O, mitochondrial
AZI2	Q9H6S1	5-azacytidine-induced protein 2
B4GAT1	O43505	Beta-1,4-glucuronyltransferase 1
BABAM2	Q9NXR7	BRISC and BRCA1-A complex member 2
BACE1	P56817	Beta-secretase 1
BAG4	O95429	BAG family molecular chaperone regulator 4
BCAR1	P56945	Breast cancer anti-estrogen resistance protein 1
BLOC1S5	Q8TDH9	Biogenesis of lysosome-related organelles complex 1 subunit 5
BMP10	O95393	Bone morphogenetic protein 10
BORCS5	Q969J3	BLOC-1-related complex subunit 5
BORCS6	Q96GS4	BLOC-1-related complex subunit 6
BRMS1L	Q5PSV4	Breast cancer metastasis-suppressor 1-like protein
BTBD2	Q9BX70	BTB/POZ domain-containing protein 2
C12orf29	Q8N999	Uncharacterized protein C12orf29
C15orf40	Q8WUR7	UPF0235 protein C15orf40
C18orf25	Q96B23	Uncharacterized protein C18orf25
C1GALT1	Q9NS00	Glycoprotein-N-acetylgalactosamine 3-beta-galactosyltransferase 1
C2CD5	Q86YS7	C2 domain-containing protein 5
C6orf47	O95873	Uncharacterized protein C6orf47
C7orf25	Q9BPX7	UPF0415 protein C7orf25
CAMKK1	Q8N5S9	Calcium/calmodulin-dependent protein kinase kinase 1
CAPN15	O75808	Calpain-15
CARMIL1	Q5VZK9	F-actin-uncapping protein LRRC16A
CARS1	P49589	Cysteine--tRNA ligase, cytoplasmic
CAVIN1	Q6NZI2	Caveolae-associated protein 1
CAVIN3	Q969G5	Caveolae-associated protein 3
CBARP	Q8N350	Voltage-dependent calcium channel beta subunit-associated regulatory protein
CBLC	Q9ULV8	E3 ubiquitin-protein ligase CBL-C
CCAR2	Q8N163	Cell cycle and apoptosis regulator protein 2
CCDC85C	A6NKD9	Coiled-coil domain-containing protein 85C
CCDC9	Q9Y3X0	Coiled-coil domain-containing protein 9
CCDC97	Q96F63	Coiled-coil domain-containing protein 97
CCDC9B	Q6ZUT6	Coiled-coil domain-containing protein 9B
CCN1	O00622	CCN family member 1
CCNB2	O95067	G2/mitotic-specific cyclin-B2
CDK8	P49336	Cyclin-dependent kinase 8
CDKN2AIP	Q9NXV6	CDKN2A-interacting protein
CEMIP	Q8WUJ3	Cell migration-inducing and hyaluronan-binding protein
CEMIP2	Q9UHN6	Cell surface hyaluronidase
CENPB	P07199	Major centromere autoantigen B
CERK	Q8TCT0	Ceramide kinase
CERT1	Q9Y5P4	Ceramide transfer protein
CETN1	Q12798	Centrin-1
CFAP20	Q9Y6A4	Cilia- and flagella-associated protein 20
CFAP36	Q96G28	Cilia- and flagella-associated protein 36
CFDP1	Q9UEE9	Craniofacial development protein 1
CHAF1A	Q13111	Chromatin assembly factor 1 subunit A
CHCHD2P9	Q5T1J5	Putative coiled-coil-helix-coiled-coil-helix domain-containing protein CHCHD2P9, mitochondrial
CHCHD4	Q8N4Q1	Mitochondrial intermembrane space import and assembly protein 40
CHEK1	O14757	Serine/threonine-protein kinase Chk1
CHEK2	O96017	Serine/threonine-protein kinase Chk2
CHIC2	Q9UKJ5	Cysteine-rich hydrophobic domain-containing protein 2
CHTOP	Q9Y3Y2	Chromatin target of PRMT1 protein
CIP2A	Q8TCG1	Protein CIP2A
CLASRP	Q8N2M8	CLK4-associating serine/arginine rich protein
CLPB	Q9H078	Caseinolytic peptidase B protein homolog
CLUH	O75153	Clustered mitochondria protein homolog
CMC2	Q9NRP2	COX assembly mitochondrial protein 2 homolog
CMSS1	Q9BQ75	Protein CMSS1
CNMD	O75829	Leukocyte cell-derived chemotaxin 1
CNOT11	Q9UKZ1	CCR4-NOT transcription complex subunit 11
CNOT9	Q92600	CCR4-NOT transcription complex subunit 9
COA3	Q9Y2R0	Cytochrome c oxidase assembly factor 3 homolog, mitochondrial
COA6	Q5JTJ3	Cytochrome c oxidase assembly factor 6 homolog
COLGALT1	Q8NBJ5	Procollagen galactosyltransferase 1
CRELD2	Q6UXH1	Protein disulfide isomerase CRELD2
CRYBG1	Q9Y4K1	Beta/gamma crystallin domain-containing protein 1
CSTF2T	Q9H0L4	Cleavage stimulation factor subunit 2 tau variant
CTDSP2	O14595	Carboxy-terminal domain RNA polymerase II polypeptide A small phosphatase 2
CTSL	P07711	Cathepsin L1
CTSV	O60911	Cathepsin L2
CTU1	Q7Z7A3	Cytoplasmic tRNA 2-thiolation protein 1
CUSTOS	Q96C57	Protein CUSTOS
CXorf56	Q9H5V9	UPF0428 protein CXorf56
CYB561A3	Q8NBI2	Cytochrome b ascorbate-dependent protein 3
CYP1B1	Q16678	Cytochrome P450 1B1
CYRIB	Q9NUQ9	CYFIP-related Rac1 interactor B
CZIB	Q9NWV4	CXXC motif containing zinc binding protein
DAB2IP	Q5VWQ8	Disabled homolog 2-interacting protein
DAPK3	O43293	Death-associated protein kinase 3
DARS1	P14868	Aspartate--tRNA ligase, cytoplasmic
DBR1	Q9UK59	Lariat debranching enzyme
DCAF1	Q9Y4B6	DDB1- and CUL4-associated factor 1
DCAF11	Q8TEB1	DDB1- and CUL4-associated factor 11
DCAF8	Q5TAQ9	DDB1- and CUL4-associated factor 8
DDHD2	O94830	Phospholipase DDHD2
DDIT4	Q9NX09	DNA damage-inducible transcript 4 protein
DENND10	Q8TCE6	DENN domain-containing protein 10
DENND11	A4D1U4	DENN domain-containing protein 11
DENND2B	P78524	DENN domain-containing protein 2B
DERPC	P0CG12	Decreased expression in renal and prostate cancer protein
DGKB	Q9Y6T7	Diacylglycerol kinase beta
DHX35	Q9H5Z1	Probable ATP-dependent RNA helicase DHX35
DIPK1A	Q5T7M9	Divergent protein kinase domain 1A
DIPK2A	Q8NDZ4	Divergent protein kinase domain 2A
DIS3L2	Q8IYB7	DIS3-like exonuclease 2
DLGAP5	Q15398	Disks large-associated protein 5
DNAAF5	Q86Y56	Dynein assembly factor 5, axonemal
DNMBP	Q6XZF7	Dynamin-binding protein
DPH2	Q9BQC3	2-(3-amino-3-carboxypropyl)histidine synthase subunit 2
DSCC1	Q9BVC3	Sister chromatid cohesion protein DCC1
DUOXA1	Q1HG43	Dual oxidase maturation factor 1
DUSP22	Q9NRW4	Dual specificity protein phosphatase 22
EAF1	Q96JC9	ELL-associated factor 1
EAF2	Q96CJ1	ELL-associated factor 2
EAPP	Q56P03	E2F-associated phosphoprotein
ECPAS	Q5VYK3	Proteasome adapter and scaffold protein ECM29
EEF2K	O00418	Eukaryotic elongation factor 2 kinase
EFL1	Q7Z2Z2	Elongation factor-like GTPase 1
EGLN1	Q9GZT9	Egl nine homolog 1
EIF4EBP1	Q13541	Eukaryotic translation initiation factor 4E-binding protein 1
EIPR1	Q53HC9	EARP and GARP complex-interacting protein 1
ELOC	Q15369	Elongin-C
ELP1	O95163	Elongator complex protein 1
EPGN	Q6UW88	Epigen
EPRS1	P07814	Bifunctional glutamate/proline--tRNA ligase
ERBIN	2460	Q96RT1
ERG28	Q9UKR5	Ergosterol biosynthetic protein 28 homolog
ERI3	O43414	ERI1 exoribonuclease 3
ERO1A	Q96HE7	ERO1-like protein alpha
ESF1	Q9H501	ESF1 homolog
EVA1B	Q9NVM1	Protein eva-1 homolog B
FAM160B1	Q5W0V3	Protein FAM160B1
FAM234A	Q9H0X4	Protein FAM234A
FAM234B	A2RU67	Protein FAM234B
FCF1	Q9Y324	rRNA-processing protein FCF1 homolog
FITM2	Q8N6M3	Fat storage-inducing transmembrane protein 2
FNIP1	Q8TF40	Folliculin-interacting protein 1
FOSL2	P15408	Fos-related antigen 2
FRMD8P1	Q9BZ68	Putative FERM domain-containing protein FRMD8P1
FUNDC2	Q9BWH2	FUN14 domain-containing protein 2
FXYD1	O00168	Phospholemman
FYB1	O15117	FYN-binding protein 1
FZD4	Q9ULV1	Frizzled-4
FZR1	Q9UM11	Fizzy-related protein homolog
GABPB1	Q06547	GA-binding protein subunit beta-1
GARS1	P41250	Glycine--tRNA ligase
GATD3A	P0DPI2	Glutamine amidotransferase-like class 1 domain-containing protein 3A, mitochondrial
GATD3B	A0A0B4J2D5	Glutamine amidotransferase-like class 1 domain-containing protein 3B, mitochondrial
GCN1	Q92616	eIF-2-alpha kinase activator GCN1
GDAP2	Q9NXN4	Ganglioside-induced differentiation-associated protein 2
GET3	O43681	ATPase GET3
GID8	Q9NWU2	Glucose-induced degradation protein 8 homolog
GINM1	Q9NU53	Glycoprotein integral membrane protein 1
GJB4	Q9NTQ9	Gap junction beta-4 protein
GLB1L2	Q8IW92	Beta-galactosidase-1-like protein 2
GPALPP1	Q8IXQ4	GPALPP motifs-containing protein 1
GPAT3	Q53EU6	Glycerol-3-phosphate acyltransferase 3
GPAT4	Q86UL3	Glycerol-3-phosphate acyltransferase 4
GPATCH11	Q8N954	G patch domain-containing protein 11
GPR37	O15354	Prosaposin receptor GPR37
GPR82	Q96P67	Probable G-protein coupled receptor 82
GRK2	P25098	Beta-adrenergic receptor kinase 1
GSDME	O60443	Gasdermin-E
GSKIP	Q9P0R6	GSK3B-interacting protein
GTF2E1	P29083	General transcription factor IIE subunit 1
GTF2F2	P13984	General transcription factor IIF subunit 2
GTF2H4	Q92759	General transcription factor IIH subunit 4
GUCD1	Q96NT3	Protein GUCD1
H1-10	Q92522	Histone H1.10
H1-2	P16403	Histone H1.2
H1-3	P16402	Histone H1.3
H1-4	P10412	Histone H1.4
H1-5	P16401	Histone H1.5
H2AC1	Q96QV6	Histone H2A type 1-A
H2AC21	Q8IUE6	Histone H2A type 2-B
H2AX	P16104	Histone H2AX
H2AZ1	P0C0S5	Histone H2A.Z
H2AZ2	Q71UI9	Histone H2A.V
H2BC11	P06899	Histone H2B type 1-J
H2BC12	O60814	Histone H2B type 1-K
H2BC13	Q99880	Histone H2B type 1-L
H2BC14	Q99879	Histone H2B type 1-M
H2BC15	Q99877	Histone H2B type 1-N
H2BC17	P23527	Histone H2B type 1-O
H2BC18	Q5QNW6	Histone H2B type 2-F
H2BC21	Q16778	Histone H2B type 2-E
H2BC3	P33778	Histone H2B type 1-B
H2BC4	P62807	Histone H2B type 1-C/E/F/G/I
H2BC5	P58876	Histone H2B type 1-D
H2BC9	Q93079	Histone H2B type 1-H
H2BS1	P57053	Histone H2B type F-S
H2BU1	Q8N257	Histone H2B type 3-B
H3-3A	P84243	Histone H3.3
H3-4	Q16695	Histone H3.1t
H3-5	Q6NXT2	Histone H3.3C
H3C1	P68431	Histone H3.1
H3C15	Q71DI3	Histone H3.2
H4C1	P62805	Histone H4
HACD2	Q6Y1H2	Very-long-chain (3R)-3-hydroxyacyl-CoA dehydratase 2
HACD3	Q9P035	Very-long-chain (3R)-3-hydroxyacyl-CoA dehydratase 3
HARS1	P12081	Histidine--tRNA ligase, cytoplasmic
HAUS3	Q68CZ6	HAUS augmin-like complex subunit 3
HCAR3	P49019	Hydroxycarboxylic acid receptor 3
HDGFL2	Q7Z4V5	Hepatoma-derived growth factor-related protein 2
HDGFL3	Q9Y3E1	Hepatoma-derived growth factor-related protein 3
HDHD5	Q9BXW7	Haloacid dehalogenase-like hydrolase domain-containing 5
HELZ2	Q9BYK8	Helicase with zinc finger domain 2
HGH1	Q9BTY7	Protein HGH1 homolog
HIKESHI	Q53FT3	Protein Hikeshi
HMCES	Q96FZ2	Abasic site processing protein HMCES
HNRNPDL	O14979	Heterogeneous nuclear ribonucleoprotein D-like
HNRNPLL	Q8WVV9	Heterogeneous nuclear ribonucleoprotein L-like
HSBP1	O75506	Heat shock factor-binding protein 1
HSCB	Q8IWL3	Iron-sulfur cluster co-chaperone protein HscB
HYPK	Q9NX55	Huntingtin-interacting protein K
IARS1	P41252	Isoleucine--tRNA ligase, cytoplasmic
IBA57	Q5T440	Putative transferase CAF17, mitochondrial
IBSP	P21815	Bone sialoprotein 2
IFNAR1	P17181	Interferon alpha/beta receptor 1
IGF1	P05019	Insulin-like growth factor I
IGHD	P01880	Immunoglobulin heavy constant delta
IGHV1-2	P23083	Immunoglobulin heavy variable 1-2
IGHV1-3	A0A0C4DH29	Immunoglobulin heavy variable 1-3
IGHV1-46	P01743	Immunoglobulin heavy variable 1-46
IGHV1-69D	A0A0B4J2H0	Immunoglobulin heavy variable 1-69D
IGHV1-8	P0DP01	Immunoglobulin heavy variable 1-8
IGHV3-30	P01768	Immunoglobulin heavy variable 3-30
IGHV3-30-5	P0DP03	Immunoglobulin heavy variable 3-30-5
IGHV3-35	A0A0C4DH35	Probable non-functional immunoglobulin heavy variable 3-35
IGHV3-43	A0A0B4J1X8	Immunoglobulin heavy variable 3-43
IGHV3-43D	P0DP04	Immunoglobulin heavy variable 3-43D
IGHV3-49	A0A0A0MS15	Immunoglobulin heavy variable 3-49
IGHV3-72	A0A0B4J1Y9	Immunoglobulin heavy variable 3-72
IGHV3-73	A0A0B4J1V6	Immunoglobulin heavy variable 3-73
IGHV3-9	P01782	Immunoglobulin heavy variable 3-9
IGHV5-10-1	A0A0J9YXX1	Immunoglobulin heavy variable 5-10-1
IGHV5-51	A0A0C4DH38	Immunoglobulin heavy variable 5-51
IGHV6-1	A0A0B4J1U7	Immunoglobulin heavy variable 6-1
IGKV1-12	A0A0C4DH73	Immunoglobulin kappa variable 1-12
IGKV1-13	P0DP09	Immunoglobulin kappa variable 1-13
IGKV1-17	P01599	Immunoglobulin kappa variable 1-17
IGKV1-39	P01597	Immunoglobulin kappa variable 1-39
IGKV1-6	A0A0C4DH72	Immunoglobulin kappa variable 1-6
IGKV1D-12	P01611	Immunoglobulin kappa variable 1D-12
IGKV1D-13	A0A0B4J2D9	Immunoglobulin kappa variable 1D-13
IGKV1D-16	P01601	Immunoglobulin kappa variable 1D-16
IGKV1D-17	A0A075B6S4	Immunoglobulin kappa variable 1D-17
IGKV1D-39	P04432	Immunoglobulin kappa variable 1D-39
IGKV2-28	A0A075B6P5	Immunoglobulin kappa variable 2-28
IGKV2-29	A2NJV5	Immunoglobulin kappa variable 2-29
IGKV2-30	P06310	Immunoglobulin kappa variable 2-30
IGKV2-40	A0A087WW87	Immunoglobulin kappa variable 2-40
IGKV2D-24	A0A075B6R9	Probable non-functional immunoglobulin kappa variable 2D-24
IGKV2D-26	A0A0A0MRZ7	Immunoglobulin kappa variable 2D-26
IGKV2D-28	P01615	Immunoglobulin kappa variable 2D-28
IGKV2D-29	A0A075B6S2	Immunoglobulin kappa variable 2D-29
IGKV2D-30	A0A075B6S6	Immunoglobulin kappa variable 2D-30
IGKV2D-40	P01614	Immunoglobulin kappa variable 2D-40
IGKV3-11	P04433	Immunoglobulin kappa variable 3-11
IGKV3D-11	A0A0A0MRZ8	Immunoglobulin kappa variable 3D-11
IGKV3D-20	A0A0C4DH25	Immunoglobulin kappa variable 3D-20
IGKV6-21	A0A0C4DH24	Immunoglobulin kappa variable 6-21
IGLC6	P0CF74	Immunoglobulin lambda constant 6
IGLV3-12	A0A075B6K2	Immunoglobulin lambda variable 3-12
IGLV3-19	P01714	Immunoglobulin lambda variable 3-19
IGLV3-9	A0A075B6K5	Immunoglobulin lambda variable 3-9
IGLV8-61	A0A075B6I0	Immunoglobulin lambda variable 8-61
IKBKE	Q14164	Inhibitor of nuclear factor kappa-B kinase subunit epsilon
ILRUN	Q9H6K1	Protein ILRUN
INPP5K	Q9BT40	Inositol polyphosphate 5-phosphatase K
INTS13	Q9NVM9	Integrator complex subunit 13
INTS14	Q96SY0	Integrator complex subunit 14
ISCA1	Q9BUE6	Iron-sulfur cluster assembly 1 homolog, mitochondrial
ITPRIP	Q8IWB1	Inositol 1,4,5-trisphosphate receptor-interacting protein
JCHAIN	P01591	Immunoglobulin J chain
JMJD6	Q6NYC1	Bifunctional arginine demethylase and lysyl-hydroxylase JMJD6
JPT1	Q9UK76	Jupiter microtubule associated homolog 1
JPT2	Q9H910	Jupiter microtubule associated homolog 2
JTB	O76095	Protein JTB
KARS1	Q15046	Lysine--tRNA ligase
KAZALD1	Q96I82	Kazal-type serine protease inhibitor domain-containing protein 1
KBTBD2	Q8IY47	Kelch repeat and BTB domain-containing protein 2
KBTBD7	Q8WVZ9	Kelch repeat and BTB domain-containing protein 7
KCNJ15	Q99712	ATP-sensitive inward rectifier potassium channel 15
KCT2	Q8NC54	Keratinocyte-associated transmembrane protein 2
KCTD10	Q9H3F6	BTB/POZ domain-containing adapter for CUL3-mediated RhoA degradation protein 3
KCTD9	Q7L273	BTB/POZ domain-containing protein KCTD9
KDF1	Q8NAX2	Keratinocyte differentiation factor 1
KIFBP	Q96EK5	KIF-binding protein
KIRREL1	Q96J84	Kin of IRRE-like protein 1
KLHDC4	Q8TBB5	Kelch domain-containing protein 4
KPNA7	A9QM74	Importin subunit alpha-8
KYAT3	Q6YP21	Kynurenine--oxoglutarate transaminase 3
L3HYPDH	Q96EM0	Trans-3-hydroxy-L-proline dehydratase
LAMTOR5	O43504	Ragulator complex protein LAMTOR5
LARS1	Q9P2J5	Leucine--tRNA ligase, cytoplasmic
LATS1	O95835	Serine/threonine-protein kinase LATS1
LGALS9C	Q6DKI2	Galectin-9C
LHFPL6	Q9Y693	LHFPL tetraspan subfamily member 6 protein
LNPK	Q9C0E8	Endoplasmic reticulum junction formation protein lunapark
LORICRIN	2490	P23490
LRATD2	Q96KN1	Protein LRATD2
LRIG3	Q6UXM1	Leucine-rich repeats and immunoglobulin-like domains protein 3
LRRC8B	Q6P9F7	Volume-regulated anion channel subunit LRRC8B
LRRN2	O75325	Leucine-rich repeat neuronal protein 2
MACROH2A1	O75367	Core histone macro-H2A.1
MAD2L1	Q13257	Mitotic spindle assembly checkpoint protein MAD2A
MAP3K2	Q9Y2U5	Mitogen-activated protein kinase kinase kinase 2
MARCHF5	Q9NX47	E3 ubiquitin-protein ligase MARCHF5
MARCHF7	Q9H992	E3 ubiquitin-protein ligase MARCHF7
MARCHF8	Q5T0T0	E3 ubiquitin-protein ligase MARCHF8
MARS1	P56192	Methionine--tRNA ligase, cytoplasmic
MB21D2	Q8IYB1	Protein MB21D2
MDFIC	Q9P1T7	MyoD family inhibitor domain-containing protein
MEAF6	Q9HAF1	Chromatin modification-related protein MEAF6
MEAK7	Q6P9B6	MTOR-associated protein MEAK7
MED12	Q93074	Mediator of RNA polymerase II transcription subunit 12
MED19	A0JLT2	Mediator of RNA polymerase II transcription subunit 19
MED27	Q6P2C8	Mediator of RNA polymerase II transcription subunit 27
MED28	Q9H204	Mediator of RNA polymerase II transcription subunit 28
MED29	Q9NX70	Mediator of RNA polymerase II transcription subunit 29
MED6	O75586	Mediator of RNA polymerase II transcription subunit 6
MED7	O43513	Mediator of RNA polymerase II transcription subunit 7
MED9	Q9NWA0	Mediator of RNA polymerase II transcription subunit 9
MEIS2	O14770	Homeobox protein Meis2
MELTF	P08582	Melanotransferrin
MESD	Q14696	LRP chaperone MESD
METTL26	Q96S19	Methyltransferase-like 26
MFAP3	P55082	Microfibril-associated glycoprotein 3
MFSD14B	Q5SR56	Hippocampus abundant transcript-like protein 1
MIA2	Q96PC5	Melanoma inhibitory activity protein 2
MIB1	Q86YT6	E3 ubiquitin-protein ligase MIB1
MIER1	Q8N108	Mesoderm induction early response protein 1
MINDY2	Q8NBR6	Ubiquitin carboxyl-terminal hydrolase MINDY-2
MIS12	Q9H081	Protein MIS12 homolog
MISP	Q8IVT2	Mitotic interactor and substrate of PLK1
MORF4L1	Q9UBU8	Mortality factor 4-like protein 1
MORF4L2	Q15014	Mortality factor 4-like protein 2
MRE11	P49959	Double-strand break repair protein MRE11
MRGBP	Q9NV56	MRG/MORF4L-binding protein
MROH1	Q8NDA8	Maestro heat-like repeat-containing protein family member 1
MRPL35	Q9NZE8	39S ribosomal protein L35, mitochondrial
MRPL54	Q6P161	39S ribosomal protein L54, mitochondrial
MSTO1	Q9BUK6	Protein misato homolog 1
MT-ATP6	P00846	ATP synthase subunit a
MT-CO2	P00403	Cytochrome c oxidase subunit 2
MTHFSD	Q2M296	Methenyltetrahydrofolate synthase domain-containing protein
MTMR4	Q9NYA4	Myotubularin-related protein 4
MTMR6	Q9Y217	Myotubularin-related protein 6
MTREX	P42285	Exosome RNA helicase MTR4
MVB12A	Q96EY5	Multivesicular body subunit 12A
MVB12B	Q9H7P6	Multivesicular body subunit 12B
MYDGF	Q969H8	Myeloid-derived growth factor
MYORG	Q6NSJ0	Myogenesis-regulating glycosidase
N4BP1	O75113	NEDD4-binding protein 1
NACC1	Q96RE7	Nucleus accumbens-associated protein 1
NAF1	Q96HR8	H/ACA ribonucleoprotein complex non-core subunit NAF1
NAPRT	Q6XQN6	Nicotinate phosphoribosyltransferase
NARS1	O43776	Asparagine--tRNA ligase, cytoplasmic
NAXD	Q8IW45	ATP-dependent (S)-NAD(P)H-hydrate dehydratase
NAXE	Q8NCW5	NAD(P)H-hydrate epimerase
NCBP2AS2	Q69YL0	Protein NCBP2AS2
NECTIN1	Q15223	Nectin-1
NECTIN2	Q92692	Nectin-2
NECTIN3	Q9NQS3	Nectin-3
NECTIN4	Q96NY8	Nectin-4
NELFA	Q9H3P2	Negative elongation factor A
NELFB	Q8WX92	Negative elongation factor B
NELFCD	Q8IXH7	Negative elongation factor C/D
NELFE	P18615	Negative elongation factor E
NETO2	Q8NC67	Neuropilin and tolloid-like protein 2
NFIC	P08651	Nuclear factor 1 C-type
NFKBIB	Q15653	NF-kappa-B inhibitor beta
NFU1	Q9UMS0	NFU1 iron-sulfur cluster scaffold homolog, mitochondrial
NFYB	P25208	Nuclear transcription factor Y subunit beta
NIBAN1	Q9BZQ8	Protein Niban 1
NIBAN2	Q96TA1	Protein Niban 2
NIFK	Q9BYG3	MKI67 FHA domain-interacting nucleolar phosphoprotein
NKAP	Q8N5F7	NF-kappa-B-activating protein
NMNAT1	Q9HAN9	Nicotinamide/nicotinic acid mononucleotide adenylyltransferase 1
NRDC	O43847	Nardilysin
NSL1	Q96IY1	Kinetochore-associated protein NSL1 homolog
NTRK2	Q16620	BDNF/NT-3 growth factors receptor
NUF2	Q9BZD4	Kinetochore protein Nuf2
NUFIP2	Q7Z417	Nuclear fragile X mental retardation-interacting protein 2
NUP58	Q9BVL2	Nucleoporin p58/p45
NXT1	Q9UKK6	NTF2-related export protein 1
NXT2	Q9NPJ8	NTF2-related export protein 2
OARD1	Q9Y530	ADP-ribose glycohydrolase OARD1
OBI1	Q5W0B1	ORC ubiquitin ligase 1
OCC1	Q8TAD7	Overexpressed in colon carcinoma 1 protein
ODR4	Q5SWX8	Protein odr-4 homolog
OGA	O60502	Protein O-GlcNAcase
ORC3	Q9UBD5	Origin recognition complex subunit 3
ORC4	O43929	Origin recognition complex subunit 4
OTUD4	Q01804	OTU domain-containing protein 4
OTULIN	Q96BN8	Ubiquitin thioesterase otulin
OVOS2	Q6IE36	Ovostatin homolog 2
P3H1	Q32P28	Prolyl 3-hydroxylase 1
PACC1	Q9H813	Proton-activated chloride channel
PAK1IP1	Q9NWT1	p21-activated protein kinase-interacting protein 1
PATJ	Q8NI35	InaD-like protein
PBDC1	Q9BVG4	Protein PBDC1
PCDHB14	Q9Y5E9	Protocadherin beta-14
PCDHGA11	Q9Y5H2	Protocadherin gamma-A11
PCDHGA12	O60330	Protocadherin gamma-A12
PCDHGB3	Q9Y5G1	Protocadherin gamma-B3
PCMTD1	Q96MG8	Protein-L-isoaspartate O-methyltransferase domain-containing protein 1
PCNX3	Q9H6A9	Pecanex-like protein 3
PCYT1A	P49585	Choline-phosphate cytidylyltransferase A
PELI3	Q8N2H9	E3 ubiquitin-protein ligase pellino homolog 3
PEX13	Q92968	Peroxisomal membrane protein PEX13
PGAP6	Q9HCN3	Post-GPI attachment to proteins factor 6
PGS1	Q32NB8	CDP-diacylglycerol--glycerol-3-phosphate 3-phosphatidyltransferase, mitochondrial
PHAX	Q9H814	Phosphorylated adapter RNA export protein
PI4K2B	Q8TCG2	Phosphatidylinositol 4-kinase type 2-beta
PIP4P1	Q86T03	Type 1 phosphatidylinositol 4,5-bisphosphate 4-phosphatase
PIP4P2	Q8N4L2	Type 2 phosphatidylinositol 4,5-bisphosphate 4-phosphatase
PLEKHH3	Q7Z736	Pleckstrin homology domain-containing family H member 3
PLPBP	O94903	Pyridoxal phosphate homeostasis protein
PLPP1	O14494	Phospholipid phosphatase 1
PLPP2	O43688	Phospholipid phosphatase 2
PLPP3	O14495	Phospholipid phosphatase 3
PMP2	P02689	Myelin P2 protein
PMS2P11	Q13670	Putative postmeiotic segregation increased 2-like protein 11
POLD3	Q15054	DNA polymerase delta subunit 3
POLR2J2	Q9GZM3	DNA-directed RNA polymerase II subunit RPB11-b1
POLR2J3	Q9H1A7	DNA-directed RNA polymerase II subunit RPB11-b2
POLR2M	Q6EEV4	DNA-directed RNA polymerase II subunit GRINL1A, isoforms 4/5
PPP1R11	O60927	E3 ubiquitin-protein ligase PPP1R11
PPP1R2	P41236	Protein phosphatase inhibitor 2
PPP1R2B	Q6NXS1	Protein phosphatase inhibitor 2 family member B
PPP4R3A	Q6IN85	Serine/threonine-protein phosphatase 4 regulatory subunit 3A
PPP4R3B	Q5MIZ7	Serine/threonine-protein phosphatase 4 regulatory subunit 3B
PRAG1	Q86YV5	Inactive tyrosine-protein kinase PRAG1
PRICKLE3	O43900	Prickle planar cell polarity protein 3
PRKAB2	O43741	5'-AMP-activated protein kinase subunit beta-2
PRMT7	Q9NVM4	Protein arginine N-methyltransferase 7
PROSER1	Q86XN7	Proline and serine-rich protein 1
PROSER2	Q86WR7	Proline and serine-rich protein 2
PRR15	Q8IV56	Proline-rich protein 15
PRRG4	Q9BZD6	Transmembrane gamma-carboxyglutamic acid protein 4
PRSS3P2	Q8NHM4	Putative trypsin-6
PRUNE1	Q86TP1	Exopolyphosphatase PRUNE1
PRXL2A	Q9BRX8	Peroxiredoxin-like 2A
PRXL2B	Q8TBF2	Prostamide/prostaglandin F synthase
PSME3IP1	Q9GZU8	PSME3-interacting protein
PTAFR	P25105	Platelet-activating factor receptor
PTDSS2	Q9BVG9	Phosphatidylserine synthase 2
PTGER3	P43115	Prostaglandin E2 receptor EP3 subtype
PTGS2	P35354	Prostaglandin G/H synthase 2
PTPA	Q15257	Serine/threonine-protein phosphatase 2A activator
PTPN3	P26045	Tyrosine-protein phosphatase non-receptor type 3
PUM3	Q15397	Pumilio homolog 3
PYCR3	Q53H96	Pyrroline-5-carboxylate reductase 3
PYGO2	Q9BRQ0	Pygopus homolog 2
QARS1	P47897	Glutamine--tRNA ligase
QKI	Q96PU8	Protein quaking
RAB26	Q9ULW5	Ras-related protein Rab-26
RAB29	O14966	Ras-related protein Rab-7L1
RABEP2	Q9H5N1	Rab GTPase-binding effector protein 2
RABEPK	Q7Z6M1	Rab9 effector protein with kelch motifs
RABL6	Q3YEC7	Rab-like protein 6
RACK1	P63244	Receptor of activated protein C kinase 1
RARS1	P54136	Arginine--tRNA ligase, cytoplasmic
RASSF7	Q02833	Ras association domain-containing protein 7
RAVER1	Q8IY67	Ribonucleoprotein PTB-binding 1
RBBP5	Q15291	Retinoblastoma-binding protein 5
RBCK1	Q9BYM8	RanBP-type and C3HC4-type zinc finger-containing protein 1
RBM24	Q9BX46	RNA-binding protein 24
RBM7	Q9Y580	RNA-binding protein 7
REEP4	Q9H6H4	Receptor expression-enhancing protein 4
RETREG2	Q8NC44	Reticulophagy regulator 2
RFK	Q969G6	Riboflavin kinase
RGS12	O14924	Regulator of G-protein signaling 12
RILP	Q96NA2	Rab-interacting lysosomal protein
RILPL1	Q5EBL4	RILP-like protein 1
RMC1	Q96DM3	Regulator of MON1-CCZ1 complex
RMDN1	Q96DB5	Regulator of microtubule dynamics protein 1
RNF113A	O15541	E3 ubiquitin-protein ligase RNF113A
RNF14	Q9UBS8	E3 ubiquitin-protein ligase RNF14
RNF144B	Q7Z419	E3 ubiquitin-protein ligase RNF144B
RNF19B	Q6ZMZ0	E3 ubiquitin-protein ligase RNF19B
RNF24	Q9Y225	RING finger protein 24
RO60	P10155	60 kDa SS-A/Ro ribonucleoprotein
RP9	Q8TA86	Retinitis pigmentosa 9 protein
RPAP3	Q9H6T3	RNA polymerase II-associated protein 3
RPUSD2	Q8IZ73	RNA pseudouridylate synthase domain-containing protein 2
RSRC1	Q96IZ7	Serine/Arginine-related protein 53
RTCB	Q9Y3I0	RNA-splicing ligase RtcB homolog
RTF1	Q92541	RNA polymerase-associated protein RTF1 homolog
RTF2	Q9BY42	Replication termination factor 2
RTRAF	Q9Y224	RNA transcription, translation and transport factor protein
S100A7L2	Q5SY68	Protein S100-A7-like 2
S1PR5	Q9H228	Sphingosine 1-phosphate receptor 5
SAP30BP	Q9UHR5	SAP30-binding protein
SAPCD2	Q86UD0	Suppressor APC domain-containing protein 2
SARG	Q9BW04	Specifically androgen-regulated gene protein
SARS1	P49591	Serine--tRNA ligase, cytoplasmic
SCAF11	Q99590	Protein SCAF11
SCO2	O43819	Protein SCO2 homolog, mitochondrial
SELENOF	O60613	Selenoprotein F
SELENOO	Q9BVL4	Protein adenylyltransferase SelO, mitochondrial
SELENOP	P49908	Selenoprotein P
SELENOT	P62341	Thioredoxin reductase-like selenoprotein T
SEMA3E	O15041	Semaphorin-3E
SEMA4B	Q9NPR2	Semaphorin-4B
SEPTIN10	Q9P0V9	Septin-10
SEPTIN11	Q9NVA2	Septin-11
SEPTIN2	Q15019	Septin-2
SEPTIN7	Q16181	Septin-7
SEPTIN8	Q92599	Septin-8
SEPTIN9	Q9UHD8	Septin-9
SF3B6	Q9Y3B4	Splicing factor 3B subunit 6
SGMS1	Q86VZ5	Phosphatidylcholine:ceramide cholinephosphotransferase 1
SHTN1	A0MZ66	Shootin-1
SKA2	Q8WVK7	Spindle and kinetochore-associated protein 2
SKA3	Q8IX90	Spindle and kinetochore-associated protein 3
SLC16A5	O15375	Monocarboxylate transporter 6
SLC35F6	Q8N357	Solute carrier family 35 member F6
SLC38A7	Q9NVC3	Putative sodium-coupled neutral amino acid transporter 7
SLC49A4	Q96SL1	Solute carrier family 49 member 4
SLC66A1	Q6ZP29	Lysosomal amino acid transporter 1 homolog
SLC6A15	Q9H2J7	Sodium-dependent neutral amino acid transporter B(0)AT2
SLC6A2	P23975	Sodium-dependent noradrenaline transporter
SLC8B1	Q6J4K2	Mitochondrial sodium/calcium exchanger protein
SLITRK5	O94991	SLIT and NTRK-like protein 5
SMAP	O00193	Small acidic protein
SMG5	Q9UPR3	Protein SMG5
SMG7	Q92540	Protein SMG7
SMIM7	Q9BQ49	Small integral membrane protein 7
SMNDC1	O75940	Survival of motor neuron-related-splicing factor 30
SNRPGP15	A8MWD9	Putative small nuclear ribonucleoprotein G-like protein 15
SNU13	P55769	NHP2-like protein 1
SNX11	Q9Y5W9	Sorting nexin-11
SNX16	P57768	Sorting nexin-16
SOS1	Q07889	Son of sevenless homolog 1
SPART	Q8N0X7	Spartin
SPATA33	Q96N06	Spermatogenesis-associated protein 33
SPECC1L	Q69YQ0	Cytospin-A
SPOUT1	Q5T280	Putative methyltransferase C9orf114
SPPL2B	Q8TCT7	Signal peptide peptidase-like 2B
SPRR2B	P35325	Small proline-rich protein 2B
SPRR2D	P22532	Small proline-rich protein 2D
SQOR	Q9Y6N5	Sulfide:quinone oxidoreductase, mitochondrial
SRPRA	P08240	Signal recognition particle receptor subunit alpha
SSU72	Q9NP77	RNA polymerase II subunit A C-terminal domain phosphatase SSU72
STING1	Q86WV6	Stimulator of interferon genes protein
STK26	Q9P289	Serine/threonine-protein kinase 26
STMN3	Q9NZ72	Stathmin-3
STX17	P56962	Syntaxin-17
SURF2	Q15527	Surfeit locus protein 2
SURF6	O75683	Surfeit locus protein 6
SUSD6	Q92537	Sushi domain-containing protein 6
SYNDIG1	Q9H7V2	Synapse differentiation-inducing gene protein 1
SZRD1	Q7Z422	SUZ domain-containing protein 1
TAB2	Q9NYJ8	TGF-beta-activated kinase 1 and MAP3K7-binding protein 2
TAF5	Q15542	Transcription initiation factor TFIID subunit 5
TARS1	P26639	Threonine--tRNA ligase 1, cytoplasmic
TBC1D13	Q9NVG8	TBC1 domain family member 13
TBC1D7	Q9P0N9	TBC1 domain family member 7
TCAF1	Q9Y4C2	TRPM8 channel-associated factor 1
TCEAL4	Q96EI5	Transcription elongation factor A protein-like 4
TCF25	Q9BQ70	Transcription factor 25
TDP1	Q9NUW8	Tyrosyl-DNA phosphodiesterase 1
TEDC1	Q86SX3	Tubulin epsilon and delta complex protein 1
TENM3	Q9P273	Teneurin-3
TENM4	Q6N022	Teneurin-4
TFCP2L1	Q9NZI6	Transcription factor CP2-like protein 1
TFIP11	Q9UBB9	Tuftelin-interacting protein 11
TIGAR	Q9NQ88	Fructose-2,6-bisphosphatase TIGAR
TIMD4	Q96H15	T-cell immunoglobulin and mucin domain-containing protein 4
TIMM21	Q9BVV7	Mitochondrial import inner membrane translocase subunit Tim21
TIMMDC1	Q9NPL8	Complex I assembly factor TIMMDC1, mitochondrial
TJAP1	Q5JTD0	Tight junction-associated protein 1
TLE5	Q08117	TLE family member 5
TM2D3	Q9BRN9	TM2 domain-containing protein 3
TMEM106A	Q96A25	Transmembrane protein 106A
TMEM184B	Q9Y519	Transmembrane protein 184B
TMEM184C	Q9NVA4	Transmembrane protein 184C
TMEM185A	Q8NFB2	Transmembrane protein 185A
TMEM219	Q86XT9	Insulin-like growth factor-binding protein 3 receptor
TMEM243	Q9BU79	Transmembrane protein 243
TMEM248	Q9NWD8	Transmembrane protein 248
TMEM263	Q8WUH6	Transmembrane protein 263
TMEM265	A0A087WTH1	Transmembrane protein 265
TMEM268	Q5VZI3	Transmembrane protein 268
TMEM35B	Q8NCS4	Transmembrane protein 35B
TMEM45A	Q9NWC5	Transmembrane protein 45A
TMEM94	Q12767	Transmembrane protein 94
TNFSF9	P41273	Tumor necrosis factor ligand superfamily member 9
TOMM70	O94826	Mitochondrial import receptor subunit TOM70
TRAFD1	O14545	TRAF-type zinc finger domain-containing protein 1
TRAV23DV6	A0A075B6W5	T cell receptor alpha variable 23/delta variable 6
TRIM13	O60858	E3 ubiquitin-protein ligase TRIM13
TRIM4	Q9C037	E3 ubiquitin-protein ligase TRIM4
TRIM44	Q96DX7	Tripartite motif-containing protein 44
TRIM59	Q8IWR1	Tripartite motif-containing protein 59
TRIM7	Q9C029	E3 ubiquitin-protein ligase TRIM7
TRIR	Q9BQ61	Telomerase RNA component interacting RNase
TRMT10C	Q7L0Y3	tRNA methyltransferase 10 homolog C
TSC22D2	O75157	TSC22 domain family protein 2
TSC22D4	Q9Y3Q8	TSC22 domain family protein 4
TSPAN17	Q96FV3	Tetraspanin-17
TSPAN2	O60636	Tetraspanin-2
TSR3	Q9UJK0	Ribosome biogenesis protein TSR3 homolog
TSSC4	Q9Y5U2	Protein TSSC4
TTC14	Q96N46	Tetratricopeptide repeat protein 14
TTF2	Q9UNY4	Transcription termination factor 2
TUT7	Q5VYS8	Terminal uridylyltransferase 7
TVP23B	Q9NYZ1	Golgi apparatus membrane protein TVP23 homolog B
TXN2	Q99757	Thioredoxin, mitochondrial
TXNL4A	P83876	Thioredoxin-like protein 4A
U2AF1L5	P0DN76	Splicing factor U2AF 35 kDa subunit-like protein
UBFD1	O14562	Ubiquitin domain-containing protein UBFD1
UBIAD1	Q9Y5Z9	UbiA prenyltransferase domain-containing protein 1
UFD1	Q92890	Ubiquitin recognition factor in ER-associated degradation protein 1
UFSP2	Q9NUQ7	Ufm1-specific protease 2
UMAD1	C9J7I0	UBAP1-MVB12-associated (UMA)-domain containing protein 1
UPF3B	Q9BZI7	Regulator of nonsense transcripts 3B
USP21	Q9UK80	Ubiquitin carboxyl-terminal hydrolase 21
UTP4	Q969X6	U3 small nucleolar RNA-associated protein 4 homolog
VARS1	P26640	Valine--tRNA ligase
VIPAS39	Q9H9C1	Spermatogenesis-defective protein 39 homolog
VPS26C	O14972	Vacuolar protein sorting-associated protein 26C
VPS35L	Q7Z3J2	VPS35 endosomal protein sorting factor-like
VPS50	Q96JG6	Syndetin
VWA8	A3KMH1	von Willebrand factor A domain-containing protein 8
WARS1	P23381	Tryptophan--tRNA ligase, cytoplasmic
WASH2P	Q6VEQ5	WAS protein family homolog 2
WASH3P	C4AMC7	Putative WAS protein family homolog 3
WASH6P	Q9NQA3	WAS protein family homolog 6
WASHC2C	Q9Y4E1	WASH complex subunit 2C
WASHC3	Q9Y3C0	WASH complex subunit 3
WASHC4	Q2M389	WASH complex subunit 4
WASHC5	Q12768	WASH complex subunit 5
WDPCP	O95876	WD repeat-containing and planar cell polarity effector protein fritz homolog
WDR45B	Q5MNZ6	WD repeat domain phosphoinositide-interacting protein 3
WDR83	Q9BRX9	WD repeat domain-containing protein 83
WHRN	Q9P202	Whirlin
WIPI2	Q9Y4P8	WD repeat domain phosphoinositide-interacting protein 2
WNT10A	Q9GZT5	Protein Wnt-10a
XP32	Q5T750	Skin-specific protein 32
YARS1	P54577	Tyrosine--tRNA ligase, cytoplasmic
YBX3	P16989	Y-box-binding protein 3
YJU2	Q9BW85	Splicing factor YJU2
ZC3H7A	Q8IWR0	Zinc finger CCCH domain-containing protein 7A
ZDHHC12	Q96GR4	Probable palmitoyltransferase ZDHHC12
ZDHHC8	Q9ULC8	Probable palmitoyltransferase ZDHHC8
ZMIZ1	Q9ULJ6	Zinc finger MIZ domain-containing protein 1
ZNF598	Q86UK7	E3 ubiquitin-protein ligase ZNF598
ZNF706	Q9Y5V0	Zinc finger protein 706
ZNRD2	O60232	Protein ZNRD2
ZPR1	O75312	Zinc finger protein ZPR1
ZSWIM8	A7E2V4	Zinc finger SWIM domain-containing protein 8
